# Supplementary material for: Redox-associated messenger RNAs identify novel prognostic values and influence the tumor immune microenvironment of lung adenocarcinoma
Source: Front Genet. 2023 Feb 16;14:1079035. doi: 10.3389/fgene.2023.1079035 (PMC9977811; doi:10.3389/fgene.2023.1079035)
Supplement: Supplementary file 1 [file Table2.XLSX]

## Sheet: Sheet1
Gene	log2FoldChange	pvalue	padj
COX7B2	8.30466	2.87e-18	2.76e-17
INSL4	7.58285	4.19e-30	8.93e-29
GPX2	5.95256	4.69e-60	4.45e-58
CA9	5.59592	8.05e-68	1.08e-65
S100P	5.03854	1e-56	8.34e-55
PPP2R2C	4.99507	1.08e-49	6.49e-48
UBE2D1	4.17824	3.55e-102	2.86e-99
PSAT1	3.48448	4.11e-83	1.07e-80
FOXM1	3.36153	1.14e-84	3.16e-82
COX6B2	3.26709	1.02e-32	2.54e-31
AKR1C1	3.24174	5.4e-20	5.87e-19
ESPL1	3.11575	3.14e-76	5.91e-74
SLC7A11	3.06005	2.44e-37	7.76e-36
C15orf48	3.05422	8.24e-43	3.49e-41
NQO1	3.02304	5.87e-45	2.81e-43
CDKN3	2.87901	1.07e-61	1.08e-59
ALDH3B2	2.82476	1.1e-34	3.03e-33
SLC7A5	2.66161	5.72e-50	3.51e-48
H1-6	2.65613	9.45e-12	5.44e-11
H3C10	2.65108	6.35e-37	1.98e-35
H2BC5	2.62678	4.78e-69	6.75e-67
STIL	2.56188	6.05e-90	2.36e-87
NOX5	2.52266	4.92e-24	7.14e-23
AGR2	2.49157	1.59e-33	4.11e-32
ACHE	2.43657	2.6e-24	3.84e-23
LPO	2.38198	1.64e-19	1.72e-18
GCLC	2.25415	1.51e-25	2.4e-24
HAO1	2.16663	0.000271147	0.000670493
UBE2R2	2.12753	2.19e-19	2.27e-18
AKR1C3	2.1218	8.45e-14	5.77e-13
ERO1A	2.03038	3.59e-56	2.87e-54
PGM2L1	1.87254	8.89e-51	5.7e-49
LMNB1	1.86553	9.21e-52	6.12e-50
POF1B	1.85447	1.21e-13	8.16e-13
EYA2	1.83345	4.83e-12	2.85e-11
BAAT	1.82469	2.16e-09	9.96e-09
TRAK1	1.80586	9.18e-59	8.2e-57
UBE2A	1.75571	8.49e-15	6.3e-14
VCL	1.73399	2.12e-23	2.94e-22
GAPDH	1.70422	4.09e-44	1.86e-42
KAT2A	1.68323	3.88e-64	4.43e-62
ASNS	1.67482	3.41e-36	1.03e-34
CBR3	1.65518	3.84e-16	3.15e-15
TXNDC2	1.61212	1.04e-37	3.35e-36
GAPDHS	1.57167	4.44e-05	0.000123437
ADH4	1.56268	1.14e-05	3.44e-05
SRD5A1	1.55289	2.13e-37	6.79e-36
TXNRD2	1.54979	8.19e-15	6.08e-14
DDC	1.50506	1.32e-05	3.94e-05
SFXN1	1.50456	8.47e-84	2.22e-81
SNCA	-1.50984	7.45e-25	1.14e-23
CCL2	-1.52145	2.23e-21	2.68e-20
SOCS3	-1.53184	1.12e-27	2.05e-26
CACNB4	-1.55703	1.31e-14	9.54e-14
NEBL	-1.64009	4.44e-33	1.12e-31
KCNAB1	-1.6553	4.32e-34	1.15e-32
NCF2	-1.68777	1.4e-37	4.49e-36
GNG11	-1.71572	5.23e-24	7.57e-23
CYP27A1	-1.73298	1.76e-31	4.05e-30
NOS1	-1.77361	2.04e-07	7.59e-07
NRG1	-1.80678	1.78e-21	2.16e-20
SLC11A1	-1.82539	3.76e-34	1.01e-32
TACC1	-1.82967	1.4e-57	1.2e-55
ALOX5	-1.84228	9.82e-40	3.55e-38
LEPR	-1.85194	4.91e-27	8.59e-26
CAT	-1.91092	3.3e-79	7.11e-77
KIF17	-2.00533	1.47e-54	1.1e-52
PF4	-2.01296	2.17e-13	1.44e-12
PPBP	-2.03915	2.83e-10	1.42e-09
MFAP3L	-2.09491	3.29e-34	8.82e-33
SH3GL2	-2.2469	1.68e-11	9.49e-11
GPX3	-2.26417	7.87e-42	3.17e-40
KLF4	-2.27815	5.45e-42	2.22e-40
COX4I2	-2.28721	8.31e-54	6e-52
WIPF1	-2.28893	7.87e-11	4.15e-10
WWC3	-2.35128	8.6e-109	1.15e-105
DAO	-2.45777	3.86e-30	8.25e-29
LIN7A	-2.50507	1.44e-41	5.72e-40
DUOX1	-2.56725	5.82e-35	1.63e-33
TUBB2A	-2.64008	1.89e-50	1.19e-48
EPAS1	-2.7198	5.86e-134	6.84e-130
AQP4	-2.96928	7.91e-29	1.55e-27
FMO2	-3.27235	1.49e-84	4.04e-82
FHL1	-3.41216	1.06e-85	3.16e-83
GPD1	-3.93382	1.93e-70	2.89e-68
SSTR4	-4.04417	2.74e-44	1.26e-42
HBB	-4.25983	2.13e-65	2.57e-63
HBA1	-4.40962	6.92e-63	7.53e-61
CLEC4M	-4.50058	3.77e-54	2.76e-52
