# Supplementary material for: Redox-associated messenger RNAs identify novel prognostic values and influence the tumor immune microenvironment of lung adenocarcinoma
Source: Front Genet. 2023 Feb 16;14:1079035. doi: 10.3389/fgene.2023.1079035 (PMC9977811; doi:10.3389/fgene.2023.1079035)
Supplement: Supplementary file 2 [file Table3.XLSX]

## Sheet: Sheet1
ID	Cluster
TCGA-86-8359	A
TCGA-44-2668	B
TCGA-S2-AA1A	C
TCGA-95-7043	A
TCGA-05-5425	A
TCGA-55-8514	C
TCGA-05-4396	A
TCGA-44-A47A	B
TCGA-78-7149	A
TCGA-55-6642	B
TCGA-38-7271	C
TCGA-49-4486	A
TCGA-75-7025	C
TCGA-L9-A50W	C
TCGA-44-4112	C
TCGA-44-2655	A
TCGA-55-7815	B
TCGA-78-7153	B
TCGA-95-7562	B
TCGA-69-7979	B
TCGA-44-A4SU	B
TCGA-95-A4VN	B
TCGA-55-7995	B
TCGA-55-7914	C
TCGA-86-7953	B
TCGA-69-8255	B
TCGA-J2-8192	C
TCGA-62-A472	B
TCGA-55-A4DG	C
TCGA-MP-A4T6	C
TCGA-44-3918	C
TCGA-75-6205	B
TCGA-50-5942	C
TCGA-44-6146	A
TCGA-97-8175	B
TCGA-75-6206	C
TCGA-44-6147	C
TCGA-50-8459	B
TCGA-91-8496	C
TCGA-55-8620	B
TCGA-75-5122	B
TCGA-78-7162	C
TCGA-64-5815	B
TCGA-78-7154	A
TCGA-55-A48Z	B
TCGA-05-4427	C
TCGA-91-6840	B
TCGA-78-7537	C
TCGA-55-7281	B
TCGA-86-8281	A
TCGA-55-A48X	C
TCGA-62-8398	A
TCGA-78-7535	B
TCGA-55-7728	C
TCGA-95-7948	C
TCGA-L9-A7SV	C
TCGA-86-A4P8	C
TCGA-05-5423	C
TCGA-93-A4JO	C
TCGA-64-1681	C
TCGA-97-8171	B
TCGA-55-7284	A
TCGA-05-4418	A
TCGA-97-8177	C
TCGA-55-7816	C
TCGA-55-6543	C
TCGA-NJ-A55R	A
TCGA-50-6597	C
TCGA-49-AAR9	A
TCGA-62-8402	B
TCGA-05-4395	A
TCGA-78-7147	B
TCGA-78-7542	B
TCGA-75-5125	B
TCGA-75-6211	B
TCGA-97-7546	C
TCGA-86-8279	B
TCGA-38-4625	B
TCGA-L4-A4E5	B
TCGA-55-8511	A
TCGA-05-5420	A
TCGA-55-8085	A
TCGA-97-A4LX	C
TCGA-44-6775	B
TCGA-86-8055	B
TCGA-78-8640	A
TCGA-73-4666	B
TCGA-55-7724	C
TCGA-62-A46S	A
TCGA-55-A48Y	A
TCGA-55-7913	B
TCGA-64-1676	C
TCGA-MP-A4TH	C
TCGA-55-7227	C
TCGA-MP-A4TE	B
TCGA-50-5044	B
TCGA-44-2662	B
TCGA-55-8506	B
TCGA-49-4488	A
TCGA-05-5429	B
TCGA-97-7941	C
TCGA-78-7156	C
TCGA-71-6725	B
TCGA-05-4432	B
TCGA-86-7955	A
TCGA-55-8614	C
TCGA-49-AAR0	A
TCGA-44-3919	B
TCGA-55-7907	B
TCGA-86-8669	A
TCGA-L9-A743	C
TCGA-05-4417	A
TCGA-53-7626	C
TCGA-49-4506	A
TCGA-55-8301	B
TCGA-55-7994	B
TCGA-J2-A4AE	C
TCGA-78-7159	B
TCGA-73-A9RS	A
TCGA-97-A4M2	C
TCGA-91-6836	B
TCGA-44-7669	B
TCGA-55-A4DF	B
TCGA-44-3398	C
TCGA-64-1680	C
TCGA-55-6984	A
TCGA-55-6979	B
TCGA-35-3615	A
TCGA-50-5944	C
TCGA-55-8302	B
TCGA-49-6742	A
TCGA-55-6970	A
TCGA-49-AARO	B
TCGA-97-7552	C
TCGA-55-8206	C
TCGA-35-4123	B
TCGA-50-5055	C
TCGA-73-4670	A
TCGA-55-8299	A
TCGA-55-8616	C
TCGA-44-7671	A
TCGA-86-A4JF	C
TCGA-55-8096	B
TCGA-83-5908	B
TCGA-62-A46Y	C
TCGA-NJ-A4YP	B
TCGA-86-7711	A
TCGA-69-8253	A
TCGA-55-8207	C
TCGA-50-6594	B
TCGA-75-5147	B
TCGA-55-7910	B
TCGA-MP-A4T7	A
TCGA-75-7031	A
TCGA-55-8090	B
TCGA-73-4675	A
TCGA-97-8179	A
TCGA-J2-A4AG	C
TCGA-44-7667	B
TCGA-80-5608	A
TCGA-73-7499	B
TCGA-55-8205	B
TCGA-49-4510	C
TCGA-49-4494	B
TCGA-49-AARE	A
TCGA-69-8254	C
TCGA-55-8204	B
TCGA-62-A46O	A
TCGA-75-5126	B
TCGA-55-6985	B
TCGA-91-6835	C
TCGA-44-2661	C
TCGA-50-5936	A
TCGA-78-7220	A
TCGA-78-7163	C
TCGA-50-7109	B
TCGA-97-A4M1	C
TCGA-69-7973	B
TCGA-64-1677	B
TCGA-05-4397	B
TCGA-55-A57B	C
TCGA-67-3772	C
TCGA-55-8510	C
TCGA-55-6986	C
TCGA-91-6828	C
TCGA-05-4425	B
TCGA-55-8092	B
TCGA-67-6217	C
TCGA-44-A4SS	A
TCGA-78-8655	C
TCGA-67-3771	A
TCGA-91-7771	C
TCGA-J2-8194	A
TCGA-55-8087	C
TCGA-86-8073	A
TCGA-55-1594	B
TCGA-05-4405	C
TCGA-44-6148	C
TCGA-44-3917	B
TCGA-67-6215	C
TCGA-64-5779	B
TCGA-38-4626	C
TCGA-50-5931	B
TCGA-55-6980	C
TCGA-78-7145	B
TCGA-55-8208	A
TCGA-44-8120	C
TCGA-55-A493	B
TCGA-05-4410	C
TCGA-55-8621	C
TCGA-86-8278	B
TCGA-99-8032	B
TCGA-MP-A4TC	B
TCGA-55-7911	B
TCGA-62-A46V	C
TCGA-91-A4BD	C
TCGA-99-8028	C
TCGA-97-7938	C
TCGA-38-4631	A
TCGA-55-8513	C
TCGA-78-7143	B
TCGA-86-8280	C
TCGA-71-8520	B
TCGA-50-5946	B
TCGA-38-4627	B
TCGA-44-5645	C
TCGA-64-5781	A
TCGA-55-5899	B
TCGA-49-AARR	C
TCGA-91-8497	C
TCGA-86-8671	C
TCGA-55-7727	A
TCGA-44-A479	B
TCGA-86-7701	B
TCGA-55-7726	B
TCGA-44-2666	C
TCGA-05-5715	A
TCGA-MN-A4N5	C
TCGA-95-8039	C
TCGA-95-A4VK	A
TCGA-55-1592	C
TCGA-78-7539	C
TCGA-49-AAQV	B
TCGA-78-7166	A
TCGA-55-A494	B
TCGA-95-8494	B
TCGA-49-AAR3	B
TCGA-50-5072	A
TCGA-95-7567	B
TCGA-MP-A4TI	B
TCGA-4B-A93V	B
TCGA-78-7155	B
TCGA-44-2659	C
TCGA-44-2656	C
TCGA-05-4390	B
TCGA-55-7574	C
TCGA-44-7659	C
TCGA-75-6214	B
TCGA-44-3396	B
TCGA-50-6591	B
TCGA-49-6767	B
TCGA-75-5146	C
TCGA-MP-A4T4	B
TCGA-73-4659	A
TCGA-97-A4M0	C
TCGA-MP-A5C7	A
TCGA-05-4250	B
TCGA-05-4402	B
TCGA-NJ-A55A	C
TCGA-49-4505	C
TCGA-86-6851	B
TCGA-67-3774	C
TCGA-50-6673	C
TCGA-44-A47G	C
TCGA-62-A46P	A
TCGA-49-6744	C
TCGA-L4-A4E6	C
TCGA-62-8397	C
TCGA-80-5607	C
TCGA-62-A46R	B
TCGA-50-5049	C
TCGA-50-6592	A
TCGA-53-7813	B
TCGA-69-7974	C
TCGA-44-7670	A
TCGA-55-7725	C
TCGA-86-8672	A
TCGA-50-5932	C
TCGA-67-6216	B
TCGA-50-5939	A
TCGA-93-7348	C
TCGA-55-7576	C
TCGA-05-4434	A
TCGA-NJ-A4YF	B
TCGA-95-7947	B
TCGA-62-8399	C
TCGA-38-4628	B
TCGA-64-5774	B
TCGA-93-A4JQ	B
TCGA-73-4658	B
TCGA-44-6776	A
TCGA-L9-A443	C
TCGA-75-6212	C
TCGA-J2-A4AD	A
TCGA-62-A470	A
TCGA-69-A59K	C
TCGA-86-A456	C
TCGA-NJ-A4YG	C
TCGA-78-7160	A
TCGA-MP-A4TJ	C
TCGA-50-5066	B
TCGA-NJ-A55O	A
TCGA-91-6847	B
TCGA-MN-A4N1	B
TCGA-49-AAR2	A
TCGA-55-7570	A
TCGA-55-A490	B
TCGA-95-A4VP	C
TCGA-50-5941	B
TCGA-38-4629	B
TCGA-91-6848	B
TCGA-55-6971	C
TCGA-97-8547	B
TCGA-97-8172	C
TCGA-99-8033	A
TCGA-55-8089	A
TCGA-99-AA5R	C
TCGA-MP-A4SW	B
TCGA-53-7624	A
TCGA-86-8056	C
TCGA-MP-A4TA	A
TCGA-O1-A52J	C
TCGA-78-7161	B
TCGA-86-7713	A
TCGA-44-2665	B
TCGA-97-7547	A
TCGA-44-7672	B
TCGA-49-4512	C
TCGA-55-6978	B
TCGA-93-A4JP	C
TCGA-91-A4BC	B
TCGA-55-7573	C
TCGA-44-8117	C
TCGA-55-6972	C
TCGA-05-4420	B
TCGA-44-7662	B
TCGA-99-8025	B
TCGA-78-7150	A
TCGA-55-6983	B
TCGA-97-A4M7	C
TCGA-05-4244	C
TCGA-49-AAR4	B
TCGA-97-8176	A
TCGA-55-A491	B
TCGA-95-7039	B
TCGA-44-A47B	B
TCGA-55-7283	C
TCGA-50-8460	C
TCGA-73-4677	A
TCGA-69-7765	C
TCGA-MP-A4SY	B
TCGA-91-6831	B
TCGA-97-8552	C
TCGA-49-4487	B
TCGA-MP-A4SV	B
TCGA-05-4249	C
TCGA-95-7944	B
TCGA-44-6145	A
TCGA-53-A4EZ	B
TCGA-50-6595	B
TCGA-50-8457	C
TCGA-97-A4M6	C
TCGA-78-8648	C
TCGA-75-7027	A
TCGA-55-8619	C
TCGA-93-7347	C
TCGA-86-8668	C
TCGA-05-4403	C
TCGA-86-8673	B
TCGA-35-4122	B
TCGA-55-8508	B
TCGA-55-8507	B
TCGA-44-6774	B
TCGA-L9-A444	C
TCGA-55-1596	A
TCGA-44-6777	C
TCGA-L9-A8F4	B
TCGA-44-7660	B
TCGA-78-7146	A
TCGA-38-4632	B
TCGA-75-6203	C
TCGA-86-8076	C
TCGA-05-5428	A
TCGA-50-6593	B
TCGA-78-7152	B
TCGA-50-5935	C
TCGA-MP-A4TK	B
TCGA-78-8662	B
TCGA-49-4501	C
TCGA-69-7760	B
TCGA-67-4679	C
TCGA-55-8505	A
TCGA-05-4389	A
TCGA-62-8394	B
TCGA-86-7714	C
TCGA-78-7148	A
TCGA-44-2657	C
TCGA-67-3770	C
TCGA-55-8512	C
TCGA-75-6207	B
TCGA-75-7030	C
TCGA-69-8453	C
TCGA-MP-A4T8	A
TCGA-55-8097	C
TCGA-97-7554	C
TCGA-50-5045	C
TCGA-05-4384	A
TCGA-86-6562	B
TCGA-91-8499	B
TCGA-69-7763	C
TCGA-78-7167	A
TCGA-05-4426	B
TCGA-73-4668	B
TCGA-91-6829	C
TCGA-86-8585	A
TCGA-55-7903	B
TCGA-62-A471	A
TCGA-44-5644	B
TCGA-93-8067	A
TCGA-97-A4M3	A
TCGA-69-7761	B
TCGA-05-4398	B
TCGA-78-7158	C
TCGA-MP-A4TD	A
TCGA-50-6590	B
TCGA-55-8615	B
TCGA-49-6743	A
TCGA-NJ-A4YI	C
TCGA-91-6830	A
TCGA-93-A4JN	C
TCGA-86-8674	A
TCGA-99-7458	C
TCGA-86-A4P7	C
TCGA-80-5611	B
TCGA-NJ-A7XG	C
TCGA-78-7540	A
TCGA-55-6968	B
TCGA-67-3773	C
TCGA-50-5930	A
TCGA-97-7553	C
TCGA-50-5051	A
TCGA-38-6178	B
TCGA-69-7764	C
TCGA-55-6712	B
TCGA-05-4430	C
TCGA-97-8174	C
TCGA-44-5643	B
TCGA-MN-A4N4	A
TCGA-55-A492	A
TCGA-86-8054	B
TCGA-55-8091	B
TCGA-97-7937	B
TCGA-49-6761	B
TCGA-64-5778	C
TCGA-MP-A4TF	A
TCGA-35-5375	B
TCGA-55-8094	A
TCGA-49-4507	A
TCGA-64-1679	B
TCGA-44-6779	A
TCGA-86-8074	B
TCGA-64-5775	B
TCGA-05-4382	B
TCGA-78-7536	B
TCGA-55-6987	A
TCGA-49-4514	A
TCGA-55-6981	B
TCGA-73-7498	C
TCGA-69-7978	B
TCGA-49-AARQ	B
TCGA-86-8358	B
TCGA-86-8075	B
TCGA-55-8203	B
TCGA-44-8119	B
TCGA-55-6975	A
TCGA-78-8660	A
TCGA-NJ-A4YQ	A
TCGA-78-7633	A
TCGA-49-6745	C
TCGA-64-1678	B
TCGA-97-A4M5	A
TCGA-86-A4D0	A
TCGA-50-5933	B
TCGA-62-8395	C
TCGA-73-4662	C
TCGA-05-4415	A
TCGA-86-7954	B
TCGA-38-4630	B
TCGA-91-6849	A
TCGA-49-AARN	B
TCGA-38-A44F	C
TCGA-MP-A4T9	C
TCGA-69-7980	B
TCGA-05-4424	C
TCGA-05-4433	A
TCGA-50-5068	C
TCGA-44-7661	C
TCGA-L9-A5IP	A
TCGA-44-6778	C
TCGA-05-4422	A
TCGA-49-4490	B
TCGA-55-6982	B
TCGA-73-4676	A
