# Supplementary material for: Redox-associated messenger RNAs identify novel prognostic values and influence the tumor immune microenvironment of lung adenocarcinoma
Source: Front Genet. 2023 Feb 16;14:1079035. doi: 10.3389/fgene.2023.1079035 (PMC9977811; doi:10.3389/fgene.2023.1079035)
Supplement: Supplementary file 8 [file Table1.XLSX]

## Sheet: Sheet1
gene	HR	HR.95L	HR.95H	pvalue
CA9	1.07623	1.00963	1.14722	0.0242003
CACNB4	0.70297	0.531659	0.92948	0.0133938
HDAC5	0.686191	0.513193	0.917506	0.0110587
ITGA9	0.819531	0.708924	0.947395	0.00713461
PFN1	1.86204	1.31321	2.64025	0.000484286
CCT4	1.58191	1.20519	2.07639	0.000950385
CCT8	1.50673	1.0933	2.07651	0.0122443
CD1D	0.744632	0.609432	0.909826	0.00392167
CDC27	1.50659	1.09984	2.06376	0.0106896
CDC73	1.3674	1.0196	1.83384	0.0366567
CDKN3	1.3214	1.16699	1.49624	1.10469e-05
DNAJA1	1.31353	1.00681	1.71369	0.0444349
EPB41	0.649339	0.496331	0.849516	0.00163538
FKBP3	1.32656	1.06189	1.6572	0.0128168
GLRX2	1.50289	1.15076	1.96277	0.00278176
NCOA4	0.757927	0.5933	0.968235	0.0265327
NUP107	1.28349	1.05271	1.56486	0.0135924
PCNA	1.24581	1.0272	1.51095	0.0255795
PPIA	1.52445	1.15413	2.01358	0.00298247
PPP2R2C	1.1521	1.05273	1.26084	0.00209435
PSMA5	1.47394	1.09825	1.97814	0.00975792
PSMB5	1.4925	1.13875	1.95614	0.00371544
PTGES3	1.485	1.15337	1.91199	0.00216569
RAN	1.4264	1.1024	1.84562	0.006902
TOP2A	1.18643	1.05999	1.32795	0.00294632
TXN	1.27295	1.07036	1.51388	0.00635652
UBE2R2	1.56195	1.09156	2.23502	0.0147203
CASP9	1.37749	1.06542	1.78095	0.0145465
CAT	0.722043	0.598765	0.870701	0.000650863
CBX3	1.30855	1.01938	1.67974	0.0348035
CSE1L	1.31555	1.04907	1.6497	0.0175588
ESPL1	1.30292	1.12835	1.50449	0.000311774
FBXO5	1.392	1.13869	1.70165	0.00124955
GPX3	0.819784	0.719314	0.934287	0.00289263
HAT1	1.46405	1.07096	2.00142	0.0168611
HLA-DOA	0.852942	0.761742	0.95506	0.00583481
HLA-DRA	0.86619	0.778627	0.9636	0.00824448
HNRNPR	1.6231	1.13422	2.32271	0.00807939
HSP90AA1	1.34916	1.07734	1.68956	0.00908336
HSPA4	1.77395	1.25655	2.5044	0.00112231
KPNA4	1.68048	1.2215	2.31191	0.00142625
PIK3CA	1.35609	1.01613	1.80978	0.0385819
PTPRC	0.837933	0.737479	0.95207	0.00665151
SMNDC1	1.86216	1.28097	2.70703	0.00112505
ST13	1.48789	1.08123	2.0475	0.0147119
TCP1	1.44732	1.1149	1.87886	0.00548859
TLR2	0.823797	0.727498	0.932844	0.00224315
TNPO1	1.57627	1.19674	2.07616	0.00120424
UBE2D1	1.59431	1.19031	2.13544	0.00175764
UBE2V2	1.36449	1.0724	1.73615	0.0114494
USP14	1.52502	1.12709	2.06346	0.00622984
ARID4A	0.698637	0.501666	0.972945	0.0338145
FOXM1	1.3032	1.15641	1.46864	1.40448e-05
FRZB	0.816234	0.716911	0.929318	0.00216018
KITLG	0.826781	0.714031	0.957334	0.0109951
MFAP5	1.12056	1.01617	1.23567	0.0225239
SSTR4	0.270238	0.0735296	0.993189	0.0488092
ASAH1	0.761571	0.629555	0.921272	0.00504427
CXCL5	1.08294	1.00257	1.16975	0.0428367
FHL1	0.871348	0.773875	0.981099	0.0228928
MFAP3L	1.32456	1.10417	1.58893	0.00246823
SNN	0.61566	0.477434	0.793906	0.000184795
TUBA4A	1.27144	1.05511	1.53214	0.0116143
YPEL5	0.661236	0.490317	0.891736	0.0067096
ZNF185	1.3641	1.13979	1.63255	0.000705488
ABCD1	1.40047	1.10157	1.78048	0.00596418
ACOX2	0.869673	0.759152	0.996284	0.0440466
ACSL3	1.42648	1.14953	1.77015	0.0012583
ACSL5	0.876823	0.788563	0.974963	0.0151662
AGPS	1.45728	1.08182	1.96304	0.013236
EPHX2	0.851073	0.724527	0.999722	0.0496054
HSD17B4	0.775955	0.610294	0.986584	0.0384342
PAOX	0.751937	0.575006	0.98331	0.037258
PEX11B	0.673138	0.499463	0.907203	0.00933312
PEX26	1.58693	1.073	2.34701	0.0207304
PXMP4	0.793062	0.693202	0.907307	0.000733782
SLC25A17	1.42175	1.03154	1.95956	0.0315818
ANK2	0.74525	0.592108	0.938002	0.0122348
ARRB1	0.740117	0.617374	0.887263	0.00114265
ASPH	1.1706	1.03371	1.32562	0.0130484
DSG2	1.33793	1.15485	1.55003	0.000105492
G3BP1	1.43703	1.04558	1.97504	0.0254373
GALNT4	1.34691	1.10699	1.63883	0.00292492
HSPA1A	1.1751	1.00943	1.36795	0.037428
INSL4	1.13907	1.06866	1.21411	6.3387e-05
KLF4	1.13332	1.0024	1.28135	0.0456944
KPNA1	1.46374	1.05501	2.03082	0.0225795
LMNB1	1.27386	1.1037	1.47026	0.000937197
OPN3	1.25079	1.11078	1.40845	0.000220305
PRR15	1.12832	1.04435	1.21903	0.00221516
RAP1GAP	0.871548	0.788446	0.963408	0.00716437
S100P	1.07425	1.0207	1.13061	0.00604528
SFXN1	1.59019	1.23613	2.04566	0.000306674
SLC35B4	1.50799	1.06969	2.12589	0.0190561
SLC3A2	1.29794	1.02594	1.64206	0.0297475
SLC7A5	1.18756	1.04825	1.34538	0.00693079
SORL1	0.854881	0.743359	0.983133	0.027915
STC2	1.21455	1.07495	1.37228	0.00180744
CRYL1	0.721185	0.581434	0.894526	0.00293776
PARP15	0.731191	0.612651	0.872667	0.000522064
SIRT2	0.737046	0.552048	0.98404	0.0385395
DHFR	1.53599	1.20515	1.95765	0.00052493
LBR	1.33493	1.04402	1.7069	0.0212543
TP53I3	1.28857	1.08498	1.53035	0.00385848
CRYM	0.914637	0.843756	0.991472	0.0301529
DHCR7	1.22915	1.01514	1.48828	0.034524
DUOX1	0.89636	0.804583	0.998605	0.0471116
FMO2	0.833968	0.736568	0.944248	0.00416623
FMO3	0.800861	0.694643	0.923321	0.0022217
FMO4	0.773676	0.625435	0.957053	0.0180568
GAPDH	1.59812	1.35269	1.88808	3.56381e-08
NOS1	1.24256	1.0466	1.47521	0.0131344
PGD	1.16683	1.01542	1.34082	0.0295717
ALDH2	0.773492	0.667521	0.896287	0.000634415
BDH2	0.723329	0.576647	0.907322	0.00509344
CTBP2	1.56241	1.15432	2.11477	0.00386337
GPD1L	0.686237	0.583992	0.806384	4.78006e-06
LDHA	1.75695	1.43825	2.14628	3.41486e-08
SORD	1.27355	1.05035	1.54417	0.013909
C15orf48	1.08715	1.00017	1.1817	0.0495458
COX5A	1.30214	1.00043	1.69485	0.0496288
COX6B2	1.30789	1.08905	1.5707	0.00406547
COX8A	1.34769	1.03168	1.76051	0.028618
UQCRB	1.30815	1.00282	1.70644	0.0476182
ARHGDIB	0.83474	0.716694	0.97223	0.0202335
NPAS2	1.42126	1.20813	1.67198	2.22611e-05
SLC7A11	1.13321	1.03495	1.24081	0.00688912
DERA	1.51081	1.18371	1.92831	0.000917384
PGAM1	1.6223	1.2437	2.11613	0.000359074
PGM2	1.51461	1.23345	1.85985	7.41361e-05
RPE	1.62714	1.21667	2.17609	0.00102999
RPIA	0.711872	0.531489	0.953475	0.0226368
HCCS	1.45233	1.0597	1.99044	0.0203129
SCO1	1.4959	1.0546	2.12185	0.0239422
TTC19	0.727127	0.55597	0.950974	0.0199621
GCLC	1.12325	1.02925	1.22585	0.00914967
HVCN1	0.773955	0.618675	0.968209	0.0249144
NCF4	0.860895	0.743032	0.997454	0.0461628
TXNRD1	1.13274	1.0299	1.24585	0.0102657
BMP7	1.13299	1.02211	1.25589	0.0174991
EPAS1	0.84295	0.713148	0.996378	0.045231
GMFB	1.39778	1.08271	1.80454	0.0101774
GTF2A2	1.34313	1.03805	1.73788	0.0248328
KCNK1	1.13064	1.00027	1.27801	0.0495057
KYNU	1.2571	1.13989	1.38635	4.604e-06
LIG1	1.29515	1.01613	1.65077	0.0366875
NME4	1.28881	1.04908	1.58331	0.0156796
AQP4	0.902931	0.843051	0.967065	0.00353968
CYP27A1	0.804796	0.702617	0.921833	0.0017193
LAMC1	1.22587	1.0055	1.49455	0.0439858
STIL	1.30098	1.09217	1.54971	0.0032016
TCOF1	1.59147	1.18445	2.13835	0.00204785
TNFAIP6	1.17168	1.03259	1.32951	0.0139991
