# Supplementary material for: Redox-associated messenger RNAs identify novel prognostic values and influence the tumor immune microenvironment of lung adenocarcinoma
Source: Front Genet. 2023 Feb 16;14:1079035. doi: 10.3389/fgene.2023.1079035 (PMC9977811; doi:10.3389/fgene.2023.1079035)
Supplement: Supplementary file 10 [file Table5.XLSX]

## Sheet: Sheet1
Gene	Drug	cor	pvalue
HLA-DQA1	Simvastatin	0.49517	5.76517e-05
RHOV	Vincristine	-0.454184	0.000267272
HLA-DQA1	Procarbazine	0.447411	0.000338198
TYMS	Fludarabine	0.446615	0.000347577
ANLN	Irofulven	0.438088	0.000463932
RHOV	Ixazomib citrate	-0.436022	0.000496989
TYMS	Nelarabine	0.435269	0.000509557
ANLN	Simvastatin	0.418455	0.000877053
ANLN	Tamoxifen	-0.414532	0.000991574
RHOV	Gefitinib	0.405928	0.00129123
TLR2	Allopurinol	0.40535	0.00131401
ANLN	Oxaliplatin	-0.405277	0.0013169
RHOV	Afatinib	0.396224	0.00172487
ANLN	LDK-378	-0.395965	0.00173804
TLR2	ABT-199	0.390289	0.00205038
HLA-DQA1	By-Product of CUDC-305	-0.389188	0.00211648
ANLN	Denileukin Diftitox Ontak	-0.386194	0.00230594
ANLN	Staurosporine	0.381635	0.0026235
RHOV	Carmustine	-0.381442	0.00263779
ANLN	Imexon	-0.379172	0.00281082
ANLN	Eribulin mesilate	-0.378702	0.00284791
ANLN	Dolastatin 10	-0.377215	0.00296806
ANLN	XK-469	-0.376512	0.0030264
TLR2	Vinorelbine	-0.374278	0.00321856
TYMS	Cytarabine	0.372898	0.00334273
ANLN	Fluorouracil	-0.370956	0.00352455
ANLN	Cyclophosphamide	-0.364453	0.00419877
ANLN	Tegafur	-0.361206	0.00457617
HLA-DQA1	Calusterone	0.358545	0.00490756
ANLN	Entinostat	-0.357894	0.00499176
RHOV	Lapatinib	0.357712	0.00501548
ANLN	Teniposide	-0.356189	0.00521831
HLA-DQA1	Testolactone	0.355557	0.00530455
TYMS	Raltitrexed	0.354567	0.00544232
ANLN	Epirubicin	-0.354065	0.00551322
TYMS	Gemcitabine	0.353839	0.00554541
RHOV	Erlotinib	0.352625	0.0057215
ANLN	Etoposide	-0.351334	0.0059139
RHOV	Bortezomib	-0.350887	0.00598184
HLA-DQA1	Selumetinib	0.34982	0.00614685
TYMS	Hydroxyurea	0.34967	0.00617041
ANLN	Carmustine	-0.348834	0.00630289
ANLN	Homoharringtonine	-0.348179	0.00640832
RHOV	bisacodyl, active ingredient of viraplex	0.346812	0.00663367
TYMS	Chlorambucil	0.344119	0.00709767
ANLN	Dromostanolone Propionate	-0.342125	0.00745943
TYMS	Chelerythrine	0.341363	0.00760174
TYMS	LMP-400	0.340971	0.00767605
TYMS	Cladribine	0.3397	0.00792099
TLR2	Elliptinium Acetate	-0.338317	0.00819512
ANLN	BN-2629	-0.337791	0.00830144
ANLN	Valrubicin	-0.336538	0.00855983
TYMS	Dexamethasone Decadron	0.334849	0.00891923
ANLN	Imatinib	-0.334446	0.00900696
ANLN	Estramustine	-0.332611	0.00941556
TLR2	Vinblastine	-0.330808	0.00983269
TYMS	kahalide f	-0.330689	0.00986092
RHOV	Pipamperone	-0.325375	0.0111882
ANLN	Pipobroman	-0.324991	0.0112899
TYMS	Uracil mustard	0.322556	0.011953
ANLN	Lomustine	-0.319668	0.0127831
ANLN	Paclitaxel	-0.318355	0.0131766
ANLN	Lenvatinib	0.31775	0.0133612
ANLN	Isotretinoin	-0.31751	0.0134352
ANLN	Methotrexate	-0.315909	0.0139376
HLA-DQA1	LMP776	-0.313052	0.0148738
TYMS	Triethylenemelamine	0.310966	0.0155911
RHOV	geldanamycin analog	-0.310812	0.0156452
ANLN	Vinblastine	-0.309531	0.0161013
RHOV	Acetalax	0.308192	0.0165906
TYMS	Thiotepa	0.30746	0.0168634
TYMS	Asparaginase	0.307385	0.0168914
ANLN	Actinomycin D	-0.307225	0.0169516
ANLN	Pipamperone	-0.305326	0.0176803
ANLN	Dimethylaminoparthenolide	-0.304602	0.017965
HLA-DQA1	Cobimetinib (isomer 1)	0.304598	0.0179667
TLR2	Paclitaxel	-0.303997	0.0182062
HLA-DQA1	Olaparib	0.302743	0.0187141
TYMS	Fenretinide	0.302525	0.0188039
ANLN	Ixabepilone	-0.301334	0.0192995
RHOV	BN-2629	-0.298517	0.0205168
ANLN	Raloxifene	-0.296907	0.0212415
ANLN	Dasatinib	0.296694	0.0213387
ANLN	Vinorelbine	-0.296464	0.0214443
TYMS	5-fluoro deoxy uridine 10mer	0.296299	0.0215206
ANLN	Nitrogen mustard	-0.294197	0.0225098
ANLN	Bafetinib	-0.292781	0.0231978
RHOV	SR16157	0.292407	0.0233822
TLR2	Actinomycin D	-0.291781	0.0236943
ANLN	Lapachone	-0.291132	0.0240212
TYMS	6-Mercaptopurine	0.290431	0.0243785
ANLN	Elesclomol	-0.289271	0.0249803
ANLN	Daunorubicin	-0.287975	0.0256668
RHOV	1st Precursor Intermediate to TDP 665759	0.28788	0.0257175
HLA-DQA1	Dromostanolone Propionate	0.284536	0.027566
RHOV	Ibrutinib	0.284225	0.0277436
ANLN	Salinomycin	-0.28316	0.0283585
TLR2	Acrichine	-0.2829	0.0285101
ANLN	By-Product of CUDC-305	-0.281428	0.0293832
TYMS	Clofarabine	0.281112	0.029573
HLA-DQA1	XL-147	0.280262	0.0300901
HLA-DQA1	Hypothemycin	0.278553	0.0311519
HLA-DQA1	ABT-199	0.277368	0.0319064
ANLN	Cytarabine	-0.276945	0.0321797
ANLN	7-Tert-butyldimethylsilyl-10-hydroxycamptothecin	-0.275589	0.0330677
TYMS	Cisplatin	0.275318	0.033248
TYMS	Vorinostat	0.275027	0.0334417
TLR2	BML-277	0.274058	0.0340951
TYMS	Parthenolide	0.273834	0.0342481
ANLN	Nilotinib	-0.27371	0.0343324
HLA-DQA1	Pelitrexol	-0.273166	0.0347065
TYMS	Amonafide	0.272562	0.0351249
ANLN	tfdu	-0.271558	0.0358305
TYMS	Carboplatin	0.27135	0.0359778
TLR2	Epirubicin	-0.271186	0.0360947
TYMS	Melphalan	0.269604	0.0372369
ANLN	Bendamustine	-0.26933	0.037438
TYMS	bisacodyl, active ingredient of viraplex	-0.268834	0.0378034
RHOV	Cabozantinib	-0.26839	0.0381336
ANLN	geldanamycin analog	-0.267091	0.0391127
TYMS	Obatoclax	0.266786	0.0393455
HLA-DQA1	Fluorouracil	-0.266459	0.0395968
ANLN	Tanespimycin	-0.26599	0.0399589
TYMS	AT-13387	0.265876	0.0400474
RHOV	Midostaurin	-0.265807	0.0401009
RHOV	Daunorubicin	-0.264961	0.0407635
RHOV	Lomustine	-0.264822	0.0408731
RHOV	Nandrolone phenpropionate	0.26474	0.040938
ANLN	Melphalan	-0.262574	0.0426809
ANLN	Ifosfamide	-0.262417	0.0428094
RHOV	Carfilzomib	-0.260092	0.0447525
RHOV	Sunitinib	-0.259868	0.044944
ANLN	Dexrazoxane	-0.259627	0.0451502
ANLN	Doxorubicin	-0.259242	0.0454814
ANLN	Benzimate	-0.258463	0.0461574
RHOV	okadaic acid	-0.258179	0.0464053
HLA-DQA1	Bafetinib	0.25803	0.0465369
TLR2	Staurosporine	0.257788	0.0467492
TYMS	Tamoxifen	-0.256985	0.0474624
HLA-DQA1	Trametinib	0.256966	0.0474791
TLR2	Tyrothricin	-0.256888	0.0475491
TLR2	Calusterone	0.256746	0.0476763
TLR2	Eribulin mesilate	-0.256388	0.0479979
TYMS	Irinotecan	0.256213	0.0481564
ANLN	RH1	-0.255504	0.0488004
HLA-DQA1	AFP464	-0.255034	0.0492314
